# Supplementary material for: Glyoxal is a superior fixative to formaldehyde in promoting antigenicity and structural integrity in murine cardiac tissues
Source: J Mol Cell Cardiol Plus. 2025 May 11;12:100454. doi: 10.1016/j.jmccpl.2025.100454 (PMC12145851; doi:10.1016/j.jmccpl.2025.100454)
Supplement: Supplementary material — Excel data file containing all mass spectrometry derived data. Shown are protein IDs, gene names, protein descriptions, fold-difference, and -Log P values. Table 1: PLN-associated proteins significantly enriched in only glyoxal-fixed hearts. Table 2: PLN-associated proteins significantly enriched in only unfixed hearts. Table 3: PLN-associated proteins commonly identified in both the glyoxal-fixed and unfixed hearts. [file mmc1.xlsx]

## Sheet: Significant proteins in PLN xIP
Protein	Significant (-LOG(P-value))	Difference	Protein.Group	Protein.Ids	Protein.Names	Genes	First.Protein.Description
1	1.5511	-2.73161	A0A0B4J1H7;A0A0B4J1H8	E9Q3H6;A0A1W2P7G5;A0A1W2P7J1	A0A0B4J1H7_MOUSE;A0A0B4J1H8_MOUSE	Igkv1-133;Igkv1-135	Ig-like domain-containing protein
2	1.54097	-2.21709	A0A140T8M2	A2AMM0	A0A140T8M2_MOUSE	Igkv12-44	Ig-like domain-containing protein
3	2.94524	-3.86043	E9Q1Z0	E9Q401;F6U7V1	E9Q1Z0_MOUSE	Krt90	IF rod domain-containing protein
4	2.00431	-1.93325	E9Q557	F8VPN4;F6XXE6	DESP_MOUSE	Dsp	Desmoplakin
5	1.47199	-1.5103	E9Q6X9	O08528;E9Q5B5	RHG40_MOUSE	Arhgap40	Rho GTPase-activating protein 40
6	2.62889	-2.1433	O09111	O35683	NDUBB_MOUSE	Ndufb11	NADH dehydrogenase [ubiquinone] 1 beta subcomplex subunit 11, mitochondrial
7	1.47578	-2.99046	O70439	O35972;A0A1B0GQZ1;A0A1B0GSZ9	STX7_MOUSE	Stx7	Syntaxin-7
8	3.28919	-4.29905	O70622;O70622-2	O54724	RTN2-2_MOUSE;RTN2_MOUSE	Rtn2	Reticulon-2
9	2.98248	-3.68022	P00405	O55126;Q7TMG8	COX2_MOUSE	Mtco2	Cytochrome c oxidase subunit 2
10	1.25263	-2.83489	P01654;P01655;P01656;P01660;P03977	O88492;A0A571BEC9;O88492-2	KV3A1_MOUSE;KV3A2_MOUSE;KV3A3_MOUSE;KV3A4_MOUSE;KV3A8_MOUSE	-	Ig kappa chain V-III region PC 2880/PC 1229
11	1.69744	-1.87289	P01660	A0A1D5RLD8;P16858;S4R1W1;A0A0A0MQF6;S4R257	KV3A8_MOUSE	-	Ig kappa chain V-III region PC 3741/TEPC 111
12	1.71787	-2.42847	P01756;P01757;P06330	P19157	HVM12_MOUSE;HVM13_MOUSE;HVM51_MOUSE	-	Ig heavy chain V region MOPC 104E
13	1.29394	-2.49367	P01837	P20152;A0A0A6YWC8	IGKC_MOUSE	Igkc	Immunoglobulin kappa constant
14	1.25794	-3.18729	P01867;P01867-2	P20152;P31001;A0A0A6YWC8;A2AKJ2	IGG2B-2_MOUSE;IGG2B_MOUSE	Igh-3	Ig gamma-2B chain C region
15	1.47453	-4.10142	P01868;P01869	P34914;A8JYK8;P34914-2	IGH1M_MOUSE;IGHG1_MOUSE	Ighg1	Isoform of P01869, Ig gamma-1 chain C region secreted form
16	2.28916	-1.83948	P02535;P02535-2;P02535-3	P35980;A0A1B0GQU8;A0A1B0GRZ3;A0A1B0GS28;A0A1B0GSA8;A0A1B0GSF7	K1C10-2_MOUSE;K1C10-3_MOUSE;K1C10_MOUSE	Krt10	Keratin, type I cytoskeletal 10
17	1.97177	-1.68318	P04104	P45952	K2C1_MOUSE	Krt1	Keratin, type II cytoskeletal 1
18	1.88241	-1.72623	P04104;P50446;Q3TTY5;Q3UV17;Q6IME9;Q8VED5;Q922U2	P49817;H3BKG0	K22E_MOUSE;K22O_MOUSE;K2C1_MOUSE;K2C5_MOUSE;K2C6A_MOUSE;K2C72_MOUSE;K2C79_MOUSE	Krt1;Krt2;Krt5;Krt6a;Krt72;Krt76;Krt79	Keratin, type II cytoskeletal 1
19	3.12575	-3.7476	P04247	P50171;A0A494BA51;A0A494BAF4;G3UX44;P50171-2	MYG_MOUSE	Mb	Myoglobin
20	3.77275	-5.19425	P05202	P50462	AATM_MOUSE	Got2	Aspartate aminotransferase, mitochondrial
21	2.71925	-2.85319	P09055	P54071	ITB1_MOUSE	Itgb1	Integrin beta-1
22	2.18669	-3.4936	P09055;P09055-2	Q03265;D6RJ16	ITB1-2_MOUSE;ITB1_MOUSE	Itgb1	Integrin beta-1
23	3.80624	-2.17526	P09542	Q149B8	MYL3_MOUSE	Myl3	Myosin light chain 3
24	3.817	-3.28068	P09671	Q3ULD5	SODM_MOUSE	Sod2	Superoxide dismutase [Mn], mitochondrial
25	1.97825	-2.1238	P0DN34	Q60936;A0A0A6YXI0;Q60936-2	NDUB1_MOUSE	Ndufb1	NADH dehydrogenase [ubiquinone] 1 beta subcomplex subunit 1
26	1.54246	-2.84479	P11688	Q62234;Q62234-2;Z4YJF5	ITA5_MOUSE	Itga5	Integrin alpha-5
27	1.83591	-5.88115	P12787	Q63918	COX5A_MOUSE	Cox5a	Cytochrome c oxidase subunit 5A, mitochondrial
28	2.04551	-2.44088	P14094	Q6PB66	AT1B1_MOUSE	Atp1b1	Sodium/potassium-transporting ATPase subunit beta-1
29	1.72269	-1.53476	P14152	Q71RI9;Q71RI9-2	MDHC_MOUSE	Mdh1	Malate dehydrogenase, cytoplasmic
30	1.98211	-1.65138	P17182;P21550	Q791V5	ENOA_MOUSE;ENOB_MOUSE	Eno1;Eno3	Alpha-enolase
31	1.58826	-1.4545	P17751	Q8BFP9	TPIS_MOUSE	Tpi1	Triosephosphate isomerase
32	3.21618	-2.15738	P19001;Q61414;Q61781;Q6IFX2;Q9QWL7	Q8BFR5;A0A0U1RPC4;Q8BFR5-2	K1C14_MOUSE;K1C15_MOUSE;K1C17_MOUSE;K1C19_MOUSE;K1C42_MOUSE	Krt14;Krt15;Krt17;Krt19;Krt42	Keratin, type I cytoskeletal 19
33	3.02786	-2.51916	P19001;Q61414;Q61781;Q6IFX2;Q9QWL7;Q9Z2K1	Q8BGH2	K1C14_MOUSE;K1C15_MOUSE;K1C16_MOUSE;K1C17_MOUSE;K1C19_MOUSE;K1C42_MOUSE	Krt14;Krt15;Krt16;Krt17;Krt19;Krt42	Keratin, type I cytoskeletal 19
34	3.1249	-2.84417	P19536	Q8BGK2;A0A0N4SVK8;E9Q4C0	COX5B_MOUSE	Cox5b	Cytochrome c oxidase subunit 5B, mitochondrial
35	4.20084	-4.06559	P19783	Q8BH86;E9QMK9;Q8BH86-2	COX41_MOUSE	Cox4i1	Cytochrome c oxidase subunit 4 isoform 1, mitochondrial
36	3.14601	-2.98017	P21550	Q8BMS1	ENOB_MOUSE	Eno3	Beta-enolase
37	2.69131	-3.96178	P26443	Q8BWT1	DHE3_MOUSE	Glud1	Glutamate dehydrogenase 1, mitochondrial
38	2.34708	-1.94079	P50446	A2AKV0;A2AKV1;A2AKV2;A2AKV3;Q8C2Q8	K2C6A_MOUSE	Krt6a	Keratin, type II cytoskeletal 6A
39	1.30679	-2.39881	P50446;Q8VED5	Q8CC88;Q8CC88-2	K2C6A_MOUSE;K2C79_MOUSE	Krt6a;Krt79	Keratin, type II cytoskeletal 6A
40	1.84691	-1.73011	P51174	Q8CI94;Q9ET01;Q9WUB3;E9PUM3;Q3UEJ6	ACADL_MOUSE	Acadl	Long-chain specific acyl-CoA dehydrogenase, mitochondrial
41	2.53622	-1.08048	P56480	Q8CIH9	ATPB_MOUSE	Atp5f1b	ATP synthase subunit beta, mitochondrial
42	2.2055	-2.16763	P58281;P58281-2	Q8QZT1	OPA1-2_MOUSE;OPA1_MOUSE	Opa1	Dynamin-like 120 kDa protein, mitochondrial
43	2.20448	-2.50861	P58771	Q8R164	TPM1_MOUSE	Tpm1	Tropomyosin alpha-1 chain
44	2.11492	-2.20758	P61014	Q91YP0	PPLA_MOUSE	Pln	Cardiac phospholamban
45	1.4113	-2.18206	P62702	Q924X2	RS4X_MOUSE	Rps4x	40S ribosomal protein S4, X isoform
46	2.53849	-1.66788	P62737;P63268;P68033	Q99JY0;D3YXU1	ACTA_MOUSE;ACTC_MOUSE;ACTH_MOUSE	Acta2;Actc1;Actg2	Actin, aortic smooth muscle
47	2.28915	-1.81848	P68134	Q99KQ4	ACTS_MOUSE	Acta1	Actin, alpha skeletal muscle
48	1.68534	-3.87021	P82347	Q99LC3	SGCD_MOUSE	Sgcd	Delta-sarcoglycan
49	2.25511	-3.40254	P82350	Q99MR8	SGCA_MOUSE	Sgca	Alpha-sarcoglycan
50	3.14654	-1.95389	P97450	Q99NB1	ATP5J_MOUSE	Atp5pf	ATP synthase-coupling factor 6, mitochondrial
51	1.91002	-1.11282	Q06185	Q9CZJ2	ATP5I_MOUSE	Atp5me	ATP synthase subunit e, mitochondrial
52	2.25422	-2.10606	Q3TTY5	Q9D051	K22E_MOUSE	Krt2	Keratin, type II cytoskeletal 2 epidermal
53	1.24597	-3.34471	Q3UIU2	Q9D0L4;Q9D0L4-2	NDUB6_MOUSE	Ndufb6	NADH dehydrogenase [ubiquinone] 1 beta subcomplex subunit 6
54	2.9905	-1.91022	Q3UV17	Q9D6Y9;F6ZHD8;G3UW30	K22O_MOUSE	Krt76	Keratin, type II cytoskeletal 2 oral
55	1.73218	-2.56334	Q61165	Q9D7B6;A0A0R4J0P1;D3YTT4	SL9A1_MOUSE	Slc9a1	Sodium/hydrogen exchanger 1
56	2.08546	-3.29845	Q61171	Q9DB15	PRDX2_MOUSE	Prdx2	Peroxiredoxin-2
57	1.57764	-3.14571	Q61781;Q6IFX2;Q9Z2K1	Q9DB20;A0A338P776;F6XVM5	K1C14_MOUSE;K1C16_MOUSE;K1C42_MOUSE	Krt14;Krt16;Krt42	Keratin, type I cytoskeletal 14
58	1.35889	-1.55887	Q61781;Q9Z2K1	Q9EQP2;Q9QXY6	K1C14_MOUSE;K1C16_MOUSE	Krt14;Krt16	Keratin, type I cytoskeletal 14
59	3.56461	-2.19768	Q6IFX2	Q9JKS4;Q9JKS4-3;Q9JKS4-5	K1C42_MOUSE	Krt42	Keratin, type I cytoskeletal 42
60	2.13323	-2.64977	Q6P8J7	Q9JLV1	KCRS_MOUSE	Ckmt2	Creatine kinase S-type, mitochondrial
61	1.99382	-1.54049	Q6PIE5;Q8VDN2	Q9QYS9;A0A3B2WCH2;Q9QYS9-2;Q9QYS9-3;Q9QYS9-4;Q9QYS9-5;Q9QYS9-6;Q9QYS9-7;Q9QYS9-8	AT1A1_MOUSE;AT1A2_MOUSE	Atp1a1;Atp1a2	Sodium/potassium-transporting ATPase subunit alpha-2
62	1.83133	-1.05588	Q7TQ48;Q7TQ48-2	Q9R0Y5;A0A0A6YXW8;Q9R0Y5-2	SRCA-2_MOUSE;SRCA_MOUSE	Srl	Sarcalumenin
63	1.82139	-1.4471	Q8BH95	Q9R112;H3BLH2	ECHM_MOUSE	Echs1	Enoyl-CoA hydratase, mitochondrial
64	1.76099	-0.996251	Q8BL80;Q8BL80-2;Q8BL80-3	Q9WUM5	RHG22-2_MOUSE;RHG22-3_MOUSE;RHG22_MOUSE	Arhgap22	Rho GTPase-activating protein 22
65	2.85326	-2.91713	Q8BLF1	Q9Z2I8;Q9Z2I8-2	NCEH1_MOUSE	Nceh1	Neutral cholesterol ester hydrolase 1
66	1.65974	-1.69749	Q8K370	Q9Z2I9	ACD10_MOUSE	Acad10	Acyl-CoA dehydrogenase family member 10
67	2.16058	-1.26708	Q8VDJ3	Q8VDJ3;A0A087WP83	VIGLN_MOUSE	Hdlbp	Vigilin
68	3.43807	-1.9696	Q8VDN2	Q8VDN2	AT1A1_MOUSE	Atp1a1	Sodium/potassium-transporting ATPase subunit alpha-1
69	1.74751	-1.69909	Q8VED5;Q922U2	P11679;Q6IFZ6;Q8VED5;Q922U2	K2C5_MOUSE;K2C79_MOUSE	Krt5;Krt79	Keratin, type II cytoskeletal 79
70	1.97813	-3.59565	Q921G7	Q921G7;Q6PF96	ETFD_MOUSE	Etfdh	Electron transfer flavoprotein-ubiquinone oxidoreductase, mitochondrial
71	1.46071	-1.88337	Q922U2	Q922U2	K2C5_MOUSE	Krt5	Keratin, type II cytoskeletal 5
72	1.86496	-3.33983	Q9CPU2	Q9CPU2	NDUB2_MOUSE	Ndufb2	NADH dehydrogenase [ubiquinone] 1 beta subcomplex subunit 2, mitochondrial
73	2.13651	-1.52195	Q9CQ54	Q9CQ54	NDUC2_MOUSE	Ndufc2	NADH dehydrogenase [ubiquinone] 1 subunit C2
74	2.02566	-2.13568	Q9CQH3	Q9CQH3;D3YX99;D3Z568;D3Z6W9;F6Y6V5	NDUB5_MOUSE	Ndufb5	NADH dehydrogenase [ubiquinone] 1 beta subcomplex subunit 5, mitochondrial
75	1.52711	-2.19294	Q9CQJ8	Q9CQJ8	NDUB9_MOUSE	Ndufb9	NADH dehydrogenase [ubiquinone] 1 beta subcomplex subunit 9
76	1.87739	-0.99096	Q9CQQ7	Q9CQQ7	AT5F1_MOUSE	Atp5pb	ATP synthase F(0) complex subunit B1, mitochondrial
77	2.20608	-2.70308	Q9CQZ6	Q9CQZ6	NDUB3_MOUSE	Ndufb3	NADH dehydrogenase [ubiquinone] 1 beta subcomplex subunit 3
78	1.488	-2.08209	Q9CR61	Q9CR61	NDUB7_MOUSE	Ndufb7	NADH dehydrogenase [ubiquinone] 1 beta subcomplex subunit 7
79	2.18086	-0.733449	Q9CZ13	Q9CZ13	QCR1_MOUSE	Uqcrc1	Cytochrome b-c1 complex subunit 1, mitochondrial
80	1.8519	-1.01595	Q9CZU6	Q9CZU6	CISY_MOUSE	Cs	Citrate synthase, mitochondrial
81	2.33938	-2.01709	Q9D6J5	Q9D6J5;E9Q9J5;F6VCY0;Q3V406	NDUB8_MOUSE	Ndufb8	NADH dehydrogenase [ubiquinone] 1 beta subcomplex subunit 8, mitochondrial
82	2.21405	-1.12681	Q9D6J6	Q9D6J6	NDUV2_MOUSE	Ndufv2	NADH dehydrogenase [ubiquinone] flavoprotein 2, mitochondrial
83	3.44314	-3.89076	Q9D855	Q9D855;Q9CQB4	QCR7_MOUSE	Uqcrb	Cytochrome b-c1 complex subunit 7
84	1.83619	-1.96417	Q9DCS9	Q9DCS9;D3YUK4	NDUBA_MOUSE	Ndufb10	NADH dehydrogenase [ubiquinone] 1 beta subcomplex subunit 10
85	3.11518	-1.17831	Q9DCX2	Q9DCX2;B1ASE2	ATP5H_MOUSE	Atp5pd	ATP synthase subunit d, mitochondrial
86	1.57157	-1.50738	Q9DCZ4;Q9DCZ4-2;Q9DCZ4-3	Q9DCZ4;Q9DCZ4-2;Q9DCZ4-3	MIC26-2_MOUSE;MIC26-3_MOUSE;MIC26_MOUSE	Apoo	MICOS complex subunit Mic26
87	4.06486	-5.91532	Q9QYG0;Q9QYG0-2	Q9QYG0;Q9QYG0-2	NDRG2-2_MOUSE;NDRG2_MOUSE	Ndrg2	Protein NDRG2
88	2.57108	-1.90264	Q9Z239	Q9Z239;A0A0U1RPI1	PLM_MOUSE	Fxyd1	Phospholemman
89	1.51013	-1.55452	Q9Z2K1	Q9Z2K1	K1C16_MOUSE	XIP	Keratin, type I cytoskeletal 16

## Sheet: Significant proteins in PLN -IP
	Significant (-LOG(P-value))	Difference	Protein.Group	Protein.Ids	Protein.Names	Genes	First.Protein.Description
1	1.67994	2.86553	A0A1W2P7G5;A0A1W2P7J1;E9Q3H6	E9Q3H6;A0A1W2P7G5;A0A1W2P7J1	A0A1W2P7G5_MOUSE;A0A1W2P7J1_MOUSE;E9Q3H6_MOUSE	Coq10a	Isoform of E9Q3H6, Polyketide_cyc domain-containing protein
2	3.16456	4.00728	A2AMM0	A2AMM0	CAVN4_MOUSE	Cavin4	Caveolae-associated protein 4
3	1.73603	1.71294	E9Q401	E9Q401;F6U7V1	RYR2_MOUSE	Ryr2	Ryanodine receptor 2
4	2.13992	2.85543	F8VPN4	F8VPN4;F6XXE6	F8VPN4_MOUSE	Agl	4-alpha-glucanotransferase
5	3.70961	4.67214	O08528	O08528;E9Q5B5	HXK2_MOUSE	Hk2	Hexokinase-2
6	1.47872	1.02387	O35683	O35683	NDUA1_MOUSE	Ndufa1	NADH dehydrogenase [ubiquinone] 1 alpha subcomplex subunit 1
7	2.4049	2.31414	O35972	O35972;A0A1B0GQZ1;A0A1B0GSZ9	RM23_MOUSE	Mrpl23	39S ribosomal protein L23, mitochondrial
8	2.94547	6.65732	O54724	O54724	CAVN1_MOUSE	Cavin1	Caveolae-associated protein 1
9	2.59919	1.45829	O55126	O55126;Q7TMG8	NIPS2_MOUSE	Nipsnap2	Protein NipSnap homolog 2
10	1.89808	2.12643	O88492;O88492-2	O88492;A0A571BEC9;O88492-2	PLIN4-2_MOUSE;PLIN4_MOUSE	Plin4	Perilipin-4
11	2.89764	2.07996	P16858	A0A1D5RLD8;P16858;S4R1W1;A0A0A0MQF6;S4R257	G3P_MOUSE	Gapdh	Glyceraldehyde-3-phosphate dehydrogenase
12	1.44793	1.84175	P19157	P19157	GSTP1_MOUSE	Gstp1	Glutathione S-transferase P 1
13	1.95398	5.80803	P20152	P20152;A0A0A6YWC8	VIME_MOUSE	Vim	Vimentin
14	2.73043	6.32124	P20152;P31001	P20152;P31001;A0A0A6YWC8;A2AKJ2	DESM_MOUSE;VIME_MOUSE	Des;Vim	Vimentin
15	2.55413	4.12908	P34914	P34914;A8JYK8;P34914-2	HYES_MOUSE	Ephx2	Bifunctional epoxide hydrolase 2
16	1.80639	1.79102	P35980	P35980;A0A1B0GQU8;A0A1B0GRZ3;A0A1B0GS28;A0A1B0GSA8;A0A1B0GSF7	RL18_MOUSE	Rpl18	60S ribosomal protein L18
17	1.65083	1.06481	P45952	P45952	ACADM_MOUSE	Acadm	Medium-chain specific acyl-CoA dehydrogenase, mitochondrial
18	2.13001	3.31621	P49817	P49817;H3BKG0	CAV1_MOUSE	Cav1	Caveolin-1
19	2.62211	1.85583	P50171;P50171-2	P50171;A0A494BA51;A0A494BAF4;G3UX44;P50171-2	DHB8-2_MOUSE;DHB8_MOUSE	Hsd17b8	Estradiol 17-beta-dehydrogenase 8
20	3.39333	5.90626	P50462	P50462	CSRP3_MOUSE	Csrp3	Cysteine and glycine-rich protein 3
21	1.34797	1.6631	P54071	P54071	IDHP_MOUSE	Idh2	Isocitrate dehydrogenase [NADP], mitochondrial
22	2.33281	0.811394	Q03265	Q03265;D6RJ16	ATPA_MOUSE	Atp5f1a	ATP synthase subunit alpha, mitochondrial
23	1.83775	2.0749	Q149B8	Q149B8	PERM1_MOUSE	Perm1	PGC-1 and ERR-induced regulator in muscle protein 1
24	1.37513	1.70439	Q3ULD5	Q3ULD5	MCCB_MOUSE	Mccc2	Methylcrotonoyl-CoA carboxylase beta chain, mitochondrial
25	3.41328	4.19081	Q60936	Q60936;A0A0A6YXI0;Q60936-2	COQ8A_MOUSE	Coq8a	Atypical kinase COQ8A, mitochondrial
26	1.81913	1.26308	Q62234;Q62234-2	Q62234;Q62234-2;Z4YJF5	MYOM1-2_MOUSE;MYOM1_MOUSE	Myom1	Myomesin-1
27	4.00897	5.58668	Q63918	Q63918	CAVN2_MOUSE	Cavin2	Caveolae-associated protein 2
28	1.86745	1.60977	Q6PB66	Q6PB66	LPPRC_MOUSE	Lrpprc	Leucine-rich PPR motif-containing protein, mitochondrial
29	1.9922	1.87124	Q71RI9;Q71RI9-2	Q71RI9;Q71RI9-2	KAT3-2_MOUSE;KAT3_MOUSE	Kyat3	Kynurenine--oxoglutarate transaminase 3
30	1.84476	0.615213	Q791V5	Q791V5	MTCH2_MOUSE	Mtch2	Mitochondrial carrier homolog 2
31	2.11566	2.51852	Q8BFP9	Q8BFP9	PDK1_MOUSE	Pdk1	[Pyruvate dehydrogenase (acetyl-transferring)] kinase isozyme 1, mitochondrial
32	2.54496	4.05321	Q8BFR5	Q8BFR5;A0A0U1RPC4;Q8BFR5-2	EFTU_MOUSE	Tufm	Elongation factor Tu, mitochondrial
33	1.56476	1.71154	Q8BGH2	Q8BGH2	SAM50_MOUSE	Samm50	Sorting and assembly machinery component 50 homolog
34	3.44614	2.78543	Q8BGK2	Q8BGK2;A0A0N4SVK8;E9Q4C0	ARHL1_MOUSE	Adprhl1	[Protein ADP-ribosylarginine] hydrolase-like protein 1
35	2.5541	2.38833	Q8BH86;Q8BH86-2	Q8BH86;E9QMK9;Q8BH86-2	GLUCM-2_MOUSE;GLUCM_MOUSE	Dglucy	D-glutamate cyclase, mitochondrial
36	2.89905	2.84185	Q8BMS1	Q8BMS1	ECHA_MOUSE	Hadha	Trifunctional enzyme subunit alpha, mitochondrial
37	3.71275	3.85539	Q8BWT1	Q8BWT1	THIM_MOUSE	Acaa2	3-ketoacyl-CoA thiolase, mitochondrial
38	1.63999	2.89985	Q8C2Q8	A2AKV0;A2AKV1;A2AKV2;A2AKV3;Q8C2Q8	Q8C2Q8_MOUSE	Atp5c1	Isoform of Q91VR2, ATP synthase subunit gamma
39	4.22453	4.66787	Q8CC88;Q8CC88-2	Q8CC88;Q8CC88-2	VWA8-2_MOUSE;VWA8_MOUSE	Vwa8	von Willebrand factor A domain-containing protein 8
40	1.86458	1.05461	Q8CI94;Q9ET01;Q9WUB3	Q8CI94;Q9ET01;Q9WUB3;E9PUM3;Q3UEJ6	PYGB_MOUSE;PYGL_MOUSE;PYGM_MOUSE	Pygb;Pygl;Pygm	Glycogen phosphorylase, brain form
41	2.25397	1.37936	Q8CIH9	Q8CIH9	Q8CIH9_MOUSE	Ppat	Amidophosphoribosyltransferase
42	1.87018	0.942151	Q8QZT1	Q8QZT1	THIL_MOUSE	Acat1	Acetyl-CoA acetyltransferase, mitochondrial
43	2.15734	3.1329	Q8R164	Q8R164	BPHL_MOUSE	Bphl	Valacyclovir hydrolase
44	1.98562	1.50611	Q91YP0	Q91YP0	L2HDH_MOUSE	L2hgdh	L-2-hydroxyglutarate dehydrogenase, mitochondrial
45	2.27052	1.2405	Q924X2	Q924X2	CPT1B_MOUSE	Cpt1b	Carnitine O-palmitoyltransferase 1, muscle isoform
46	2.72959	1.56232	Q99JY0	Q99JY0;D3YXU1	ECHB_MOUSE	Hadhb	Trifunctional enzyme subunit beta, mitochondrial
47	2.42131	1.97887	Q99KQ4	Q99KQ4	NAMPT_MOUSE	Nampt	Nicotinamide phosphoribosyltransferase
48	1.59751	1.28921	Q99LC3	Q99LC3	NDUAA_MOUSE	Ndufa10	NADH dehydrogenase [ubiquinone] 1 alpha subcomplex subunit 10, mitochondrial
49	4.8292	5.37492	Q99MR8	Q99MR8	MCCA_MOUSE	Mccc1	Methylcrotonoyl-CoA carboxylase subunit alpha, mitochondrial
50	2.11285	1.5007	Q99NB1	Q99NB1	ACS2L_MOUSE	Acss1	Acetyl-coenzyme A synthetase 2-like, mitochondrial
51	1.96835	3.12765	Q9CZJ2	Q9CZJ2	HS12B_MOUSE	Hspa12b	Heat shock 70 kDa protein 12B
52	1.88953	0.854961	Q9D051	Q9D051	ODPB_MOUSE	Pdhb	Pyruvate dehydrogenase E1 component subunit beta, mitochondrial
53	2.0043	1.12139	Q9D0L4	Q9D0L4;Q9D0L4-2	ADCK1_MOUSE	Adck1	AarF domain-containing protein kinase 1
54	1.35342	2.45898	Q9D6Y9	Q9D6Y9;F6ZHD8;G3UW30	GLGB_MOUSE	Gbe1	1,4-alpha-glucan-branching enzyme
55	1.47334	3.00545	Q9D7B6	Q9D7B6;A0A0R4J0P1;D3YTT4	ACAD8_MOUSE	Acad8	Isobutyryl-CoA dehydrogenase, mitochondrial
56	3.25604	4.23351	Q9DB15	Q9DB15	RM12_MOUSE	Mrpl12	39S ribosomal protein L12, mitochondrial
57	1.80777	0.943681	Q9DB20	Q9DB20;A0A338P776;F6XVM5	ATPO_MOUSE	Atp5po	ATP synthase subunit O, mitochondrial
58	1.81162	3.25829	Q9EQP2	Q9EQP2;Q9QXY6	EHD4_MOUSE	Ehd4	EH domain-containing protein 4
59	1.37612	1.42079	Q9JKS4;Q9JKS4-3	Q9JKS4;Q9JKS4-3;Q9JKS4-5	LDB3-3_MOUSE;LDB3_MOUSE	Ldb3	LIM domain-binding protein 3
60	2.66456	2.50101	Q9JLV1	Q9JLV1	BAG3_MOUSE	Bag3	BAG family molecular chaperone regulator 3
61	1.55833	3.1254	Q9QYS9;Q9QYS9-2;Q9QYS9-3;Q9QYS9-4;Q9QYS9-6;Q9QYS9-7;Q9QYS9-8	Q9QYS9;A0A3B2WCH2;Q9QYS9-2;Q9QYS9-3;Q9QYS9-4;Q9QYS9-5;Q9QYS9-6;Q9QYS9-7;Q9QYS9-8	QKI-2_MOUSE;QKI-3_MOUSE;QKI-4_MOUSE;QKI-6_MOUSE;QKI-7_MOUSE;QKI-8_MOUSE;QKI_MOUSE	Qki	Protein quaking
62	2.16096	3.30762	Q9R0Y5;Q9R0Y5-2	Q9R0Y5;A0A0A6YXW8;Q9R0Y5-2	KAD1-2_MOUSE;KAD1_MOUSE	Ak1	Adenylate kinase isoenzyme 1
63	2.06557	1.21474	Q9R112	Q9R112;H3BLH2	SQOR_MOUSE	Sqor	Sulfide:quinone oxidoreductase, mitochondrial
64	1.63156	1.14689	Q9WUM5	Q9WUM5	SUCA_MOUSE	Suclg1	Succinate--CoA ligase [ADP/GDP-forming] subunit alpha, mitochondrial
65	2.96727	2.35856	Q9Z2I8;Q9Z2I8-2	Q9Z2I8;Q9Z2I8-2	SUCB2-2_MOUSE;SUCB2_MOUSE	Suclg2	Succinate--CoA ligase [GDP-forming] subunit beta, mitochondrial
66	1.9741	1.99024	Q9Z2I9	Q9Z2I9	SUCB1_MOUSE	Sucla2	Succinate--CoA ligase [ADP-forming] subunit beta, mitochondrial

## Sheet: All proteomic data
	Significant (-LOG(P-value))	Difference	Protein.Group	Protein.Ids	Protein.Names	Genes	First.Protein.Description
1	0.490472	-0.998905	A0A0J9YUA4	A0A0J9YUA4	A0A0J9YUA4_MOUSE	Zfp799	Isoform of Q8BHK4, KRAB domain-containing protein (Fragment)
2	0.940761	-2.01064	A0A140T8P6	A0A140T8P6	A0A140T8P6_MOUSE	Igkv12-46	Ig-like domain-containing protein
3	0.763102	0.54475	A0A668KL51;Q91VA7	Q91VA7;A0A668KL51	A0A668KL51_MOUSE;Q91VA7_MOUSE	Idh3b	Isoform of Q91VA7, Isocitrate dehydrogenase [NAD] subunit, mitochondrial
4	0.421478	1.51457	A2AFQ2;Q99N15	A2AFQ2;Q99N15	A2AFQ2_MOUSE;Q99N15_MOUSE	Hsd17b10	Isoform of O08756, 3-hydroxyacyl-CoA dehydrogenase type-2
5	0.730801	1.38872	A2AKU9;Q8C2Q8	Q91VR2;A2AKU9;A2AKV0;A2AKV1;A2AKV2;A2AKV3;Q8C2Q8	A2AKU9_MOUSE;Q8C2Q8_MOUSE	Atp5c1	Isoform of Q91VR2, ATP synthase subunit gamma
6	0.243175	0.487408	A8DUK4	A8DUK4;P02088;E9Q223	A8DUK4_MOUSE	Hbb-bs	GLOBIN domain-containing protein
7	0.163577	-0.382264	C0HKE1;C0HKE2;C0HKE3;C0HKE4;C0HKE5;C0HKE6;C0HKE7;C0HKE8;C0HKE9;P0C0S6;P27661;Q3THW5;Q64522;Q64523;Q6GSS7;Q8BFU2;Q8CGP5;Q8CGP6;Q8CGP7;Q8R1M2	C0HKE1;C0HKE2;C0HKE3;C0HKE4;C0HKE5;C0HKE6;C0HKE7;C0HKE8;C0HKE9;P0C0S6;P27661;Q3THW5;Q64522;Q64523;Q6GSS7;Q8BFU2;Q8CGP4;Q8CGP5;Q8CGP6;Q8CGP7;Q8R1M2;A0A0N4SV66;G3UWL7;Q3UA95	H2A1B_MOUSE;H2A1C_MOUSE;H2A1D_MOUSE;H2A1E_MOUSE;H2A1F_MOUSE;H2A1G_MOUSE;H2A1H_MOUSE;H2A1I_MOUSE;H2A1K_MOUSE;H2A1N_MOUSE;H2A1O_MOUSE;H2A1P_MOUSE;H2A2A_MOUSE;H2A2B_MOUSE;H2A2C_MOUSE;H2A3_MOUSE;H2AJ_MOUSE;H2AV_MOUSE;H2AX_MOUSE;H2AZ_MOUSE	H2ac11;H2ac12;H2ac13;H2ac15;H2ac20;H2ac21;H2ac4;H2ac6;H2ac7;H2ac8;H2aj;H2aw;H2ax;H2az1;H2az2;Hist1h2af;Hist1h2an;Hist1h2ao;Hist1h2ap;Hist2h2aa1	Histone H2A type 1-B
8	0.628442	-2.90003	E9PV24;E9PV24-2	E9PV24;E9PV24-2	FIBA-2_MOUSE;FIBA_MOUSE	Fga	Fibrinogen alpha chain
9	0.870866	-1.2915	E9Q0F0	E9Q0F0	E9Q0F0_MOUSE	Krt78	IF rod domain-containing protein
10	0.153502	0.288206	E9Q800;E9QAY6	E9Q800;E9QAY6	E9Q800_MOUSE;E9QAY6_MOUSE	Immt	Isoform of Q8CAQ8, MICOS complex subunit MIC60
11	0.506822	-0.696152	E9Q9T8;Q3UIK0	E9Q9T8;Q3UIK0	E9Q9T8_MOUSE;Q3UIK0_MOUSE	Mybpc3	Isoform of O70468, Myosin-binding protein C, cardiac-type
12	1.11529	0.982714	G3X8U3	G3X8U3	G3X8U3_MOUSE	2210016F16Rik	Queuosine salvage protein
13	0.595178	0.842619	O08553	O08553;P97427;Q6P1J1;Q71H75	DPYL2_MOUSE	Dpysl2	Dihydropyrimidinase-related protein 2
14	0.721977	0.992355	O08709	O08709;A0A0A6YXQ7;Q6GT24	PRDX6_MOUSE	Prdx6	Peroxiredoxin-6
15	0.589171	-0.271833	O08749	O08749	DLDH_MOUSE	Dld	Dihydrolipoyl dehydrogenase, mitochondrial
16	1.55527	-0.602265	O08756	O08756;A2AFQ2;Q99N15	HCD2_MOUSE	Hsd17b10	3-hydroxyacyl-CoA dehydrogenase type-2
17	1.07075	-1.53223	O09131	O09131;A0A494B9X6;A0A494BAB1	GSTO1_MOUSE	Gsto1	Glutathione S-transferase omega-1
18	1.22865	-1.23837	O35129	O35129;F6Q8V7;F6QPR1	PHB2_MOUSE	Phb2	Prohibitin-2
19	0.287659	-0.85094	O54890	O54890	ITB3_MOUSE	Itgb3	Integrin beta-3
20	0.000974989	0.000428518	O55143-2	O55143;O55143-2	AT2A2-2_MOUSE	Atp2a2	Isoform of O55143, Isoform 2 of Sarcoplasmic/endoplasmic reticulum calcium ATPase 2
21	1.12056	0.37048	O55143-2;Q8R429	O55143;Q8R429;O55143-2	AT2A1_MOUSE;AT2A2-2_MOUSE	Atp2a1;Atp2a2	Isoform of O55143, Isoform 2 of Sarcoplasmic/endoplasmic reticulum calcium ATPase 2
22	1.08417	-2.31002	O70250	O70250	PGAM2_MOUSE	Pgam2	Phosphoglycerate mutase 2
23	0.588707	-0.660065	O70468	O70468;E9Q9T8;Q3TF37;Q3UIK0	MYPC3_MOUSE	Mybpc3	Myosin-binding protein C, cardiac-type
24	1.04667	1.81378	O88441	O88441	MTX2_MOUSE	Mtx2	Metaxin-2
25	0.65676	1.05043	O88844;P54071	O88844;P54071;A0A087WPT4;A0A087WRS9;A0A0U1RP68;D3YVY3;D6RIL6	IDHC_MOUSE;IDHP_MOUSE	Idh1;Idh2	Isocitrate dehydrogenase [NADP] cytoplasmic
26	0.240305	-0.780871	O88947	O88947;Q3U3V1	FA10_MOUSE	F10	Coagulation factor X
27	0.55949	-1.58564	P01027	P01027	CO3_MOUSE	C3	Complement C3
28	0.755965	-2.68536	P01592	P01592	IGJ_MOUSE	Jchain	Immunoglobulin J chain
29	0.318789	-1.18183	P01786;P01796;P01797;P01799;P01800;P01801;P01802;P01803;P01804;P18525;P18527	A0A075B5P9;A0A075B5Q0;A0A075B5Q2;A0A075B5Q4;A0A075B5Q6;A0A075B5R1;A0A075B5R2;A0A075B5R3;A0A075B5S5;A0A075B5T2;A0A075B5T3;A0A0A6YWU3;J3QNN6;P01786;P01796;P01797;P01798;P01799;P01800;P01801;P01802;P01803;P01804;P18524;P18525;P18526;P18527;P18528;P18529;P18530;P84751;A0A0A6YVS4;A0A0A6YX19;A0A0A6YX91;A0A0A6YXL5	HVM17_MOUSE;HVM27_MOUSE;HVM28_MOUSE;HVM30_MOUSE;HVM31_MOUSE;HVM32_MOUSE;HVM33_MOUSE;HVM34_MOUSE;HVM35_MOUSE;HVM54_MOUSE;HVM56_MOUSE	-	Ig heavy chain V region MOPC 47A
30	0.901799	-1.87349	P01843	A0A0G2JE99;P01843	LAC1_MOUSE	-	Ig lambda-1 chain C region
31	0.892307	-1.62139	P01844;P01845	P01844;P01845;A0A0G2JGQ8;Q99JC1	LAC2_MOUSE;LAC3_MOUSE	Iglc2;Iglc3	Ig lambda-2 chain C region
32	1.05571	-2.99843	P01863;P01865	P01863;P01865	GCAA_MOUSE;GCAM_MOUSE	Igh-1a;Ighg	Ig gamma-2A chain C region, A allele
33	0.759439	-3.11011	P01864	F6TQW2;P01863;P01864;P01865;A0A075B5P3;A0A0A6YVP0;A0A0A6YY53	GCAB_MOUSE	-	Ig gamma-2A chain C region secreted form
34	0.776592	-2.55417	P01872;P01872-2	P01872;A0A075B5P6;A0A075B6A0;P01872-2	IGHM-2_MOUSE;IGHM_MOUSE	Ighm	Immunoglobulin heavy constant mu
35	0.547506	1.22056	P01942	P01942;Q91VB8	HBA_MOUSE	Hba	Hemoglobin subunit alpha
36	0.491419	1.22389	P02088	A8DUK4;P02088;E9Q223	HBB1_MOUSE	Hbb-b1	Hemoglobin subunit beta-1
37	0.154937	0.608611	P02088;P02089	A8DUK4;P02088;P02089	HBB1_MOUSE;HBB2_MOUSE	Hbb-b1;Hbb-b2	Hemoglobin subunit beta-1
38	0.561321	-2.50597	P02089	P02089	HBB2_MOUSE	Hbb-b2	Hemoglobin subunit beta-2
39	0.83158	-2.03277	P02535;P02535-2;P02535-3;P19001;Q61414;Q61781;Q6IFX2;Q9QWL7;Q9Z2K1	A1L317;A6BLY7;B1AQ75;P02535;P05784;P08730;P19001;Q497I4;Q61414;Q61765;Q61781;Q61897;Q62168;Q6IFX2;Q6IFX3;Q9QWL7;Q9Z2K1;A2A513;B1AQ77;B1ATJ5;P02535-2;P02535-3;P08730-2	K1C10-2_MOUSE;K1C10-3_MOUSE;K1C10_MOUSE;K1C14_MOUSE;K1C15_MOUSE;K1C16_MOUSE;K1C17_MOUSE;K1C19_MOUSE;K1C42_MOUSE	Krt10;Krt14;Krt15;Krt16;Krt17;Krt19;Krt42	Keratin, type I cytoskeletal 10
40	0.772241	-2.76758	P03976	A0A075B5K6;P03976	KV2A5_MOUSE	-	Ig kappa chain V-II region 17S29.1
41	0.452364	-1.37299	P03987;P03987-2	A0A1Y7VJN6;P03987;A0A075B5P5;P03987-2	IGHG3-2_MOUSE;IGHG3_MOUSE	-	Ig gamma-3 chain C region
42	1.03561	-1.0815	P04104;P50446;Q3TTY5;Q8VED5;Q922U2	A0A2R8VHP3;P04104;P11679;P50446;Q3TTY5;Q6IFZ6;Q8BGZ7;Q8VED5;Q922U2;Q9Z331;Q3UV11	K22E_MOUSE;K2C1_MOUSE;K2C5_MOUSE;K2C6A_MOUSE;K2C79_MOUSE	Krt1;Krt2;Krt5;Krt6a;Krt79	Keratin, type II cytoskeletal 1
43	0.334236	-0.442409	P04117	P04117	FABP4_MOUSE	Fabp4	Fatty acid-binding protein, adipocyte
44	0.0608827	-0.073054	P05064	P05064;A0A0U1RPN8;D3YWI1;D3Z510	ALDOA_MOUSE	Aldoa	Fructose-bisphosphate aldolase A
45	0.977011	-2.28203	P05201	P05201;F7ALS6	AATC_MOUSE	Got1	Aspartate aminotransferase, cytoplasmic
46	0.13832	0.282257	P05213;P68369	P05213;P05214;P68368;P68369;P68373;Q9JJZ2;A0A0A0MQA5	TBA1A_MOUSE;TBA1B_MOUSE	Tuba1a;Tuba1b	Tubulin alpha-1B chain
47	0.0479967	-0.0447782	P06151	P06151;A0A1B0GSR9;A0A1B0GSX0	LDHA_MOUSE	Ldha	L-lactate dehydrogenase A chain
48	0.473946	-2.09668	P07309	P07309	TTHY_MOUSE	Ttr	Transthyretin
49	1.14691	0.670973	P07310	P07310	KCRM_MOUSE	Ckm	Creatine kinase M-type
50	0.365952	-0.470822	P07356	P07356;B0V2N5;B0V2N7;B0V2N8	ANXA2_MOUSE	Anxa2	Annexin A2
51	0.749531	-0.748279	P07724	P07724	ALBU_MOUSE	Alb	Albumin
52	0.961972	-1.69387	P07759	P07759	SPA3K_MOUSE	Serpina3k	Serine protease inhibitor A3K
53	0.492605	-1.68203	P07759;Q91WP6	P07759;P29621;Q03734;Q5I2A0;Q91WP6;A0A0R4J0I1;E9Q499;F2Z405;G3X8T9	SPA3K_MOUSE;SPA3N_MOUSE	Serpina3k;Serpina3n	Serine protease inhibitor A3K
54	0.734512	-2.35059	P07901	P07901;B7ZC49;B7ZC50	HS90A_MOUSE	Hsp90aa1	Heat shock protein HSP 90-alpha
55	0.547205	-1.74609	P07901;P11499	P07901;P11499;E9Q3D6	HS90A_MOUSE;HS90B_MOUSE	Hsp90aa1;Hsp90ab1	Heat shock protein HSP 90-alpha
56	0.643356	-1.65892	P08113	P08113;F7C312	ENPL_MOUSE	Hsp90b1	Endoplasmin
57	0.510327	0.351094	P08752	B2RSH2;P08752;P18872;P20612;P50149;Q3V3I2;Q6R0H7;Q8CGK7;Q9DC51;A2A610;A2AE31;A2AE32;P18872-2;P63094;P63094-2;Q66L47;Q6R0H7-4;Q8BHK8;Q8C040;Z4YKV1	GNAI2_MOUSE	Gnai2	Guanine nucleotide-binding protein G(i) subunit alpha-2
58	0.331469	0.902627	P09411	P09041;P09411;S4R2M7	PGK1_MOUSE	Pgk1	Phosphoglycerate kinase 1
59	0.193353	0.22433	P0CG49;P0CG50;P62983;P62984	A0A0A6YW67;P0CG49;P0CG50;P62983;P62984;E9Q4P0;E9Q5F6;E9Q9J0;E9QNP0;Q5SX22	RL40_MOUSE;RS27A_MOUSE;UBB_MOUSE;UBC_MOUSE	Rps27a;Uba52;Ubb;Ubc	Polyubiquitin-B
60	0.161544	-0.527699	P10126	P10126;D3YZ68;D3Z3I8	EF1A1_MOUSE	Eef1a1	Elongation factor 1-alpha 1
61	0.178308	0.214029	P10126;P62631	P10126;P62631	EF1A1_MOUSE;EF1A2_MOUSE	Eef1a1;Eef1a2	Elongation factor 1-alpha 1
62	1.0092	1.71433	P10649	P10649;A2AE89;F6WHQ7	GSTM1_MOUSE	Gstm1	Glutathione S-transferase Mu 1
63	0.325975	-0.920116	P11499	P11499;E9Q0C3	HS90B_MOUSE	Hsp90ab1	Heat shock protein HSP 90-beta
64	0.675114	-1.93823	P12246	P12246	SAMP_MOUSE	Apcs	Serum amyloid P-component
65	0.625911	-2.19404	P14106	P14106	C1QB_MOUSE	C1qb	Complement C1q subcomponent subunit B
66	0.768347	-2.66149	P14206	P14206;A0A1L1SUK3	RSSA_MOUSE	Rpsa	40S ribosomal protein SA
67	0.0511216	0.0483888	P16125	P16125;A0A6I8MX27	LDHB_MOUSE	Ldhb	L-lactate dehydrogenase B chain
68	0.311869	-0.203136	P17182	P17182;Q6PHC1	ENOA_MOUSE	Eno1	Alpha-enolase
69	0.82017	0.878896	P17710;P17710-2;P17710-3;P17710-4	P17710;G3UVV4;P17710-2;P17710-3;P17710-4	HXK1-2_MOUSE;HXK1-3_MOUSE;HXK1-4_MOUSE;HXK1_MOUSE	Hk1	Hexokinase-1
70	0.0634861	0.255613	P17897	P17897	LYZ1_MOUSE	Lyz1	Lysozyme C-1
71	1.12878	-2.22309	P18527	P18527	HVM56_MOUSE	-	Ig heavy chain V region 914
72	1.17844	-1.86809	P19001;Q61414;Q9QWL7	P08730;P19001;Q61414;Q9QWL7;B1AQ77;P08730-2	K1C15_MOUSE;K1C17_MOUSE;K1C19_MOUSE	Krt15;Krt17;Krt19	Keratin, type I cytoskeletal 19
73	0.577632	2.39079	P19096	P19096;A0A0U1RNJ1	FAS_MOUSE	Fasn	Fatty acid synthase
74	0.819012	-0.916352	P20029	P20029	BIP_MOUSE	Hspa5	Endoplasmic reticulum chaperone BiP
75	0.616888	-1.35638	P22599	P07758;P22599;Q00896;Q00897;Q00898;A0A0A0MQA3;A0A0R4J0X5	A1AT2_MOUSE	Serpina1b	Alpha-1-antitrypsin 1-2
76	0.541143	-0.741958	P23242	P23242	CXA1_MOUSE	Gja1	Gap junction alpha-1 protein
77	1.58201	0.78286	P23927	P23927;A0A1L1SRG5	CRYAB_MOUSE	Cryab	Alpha-crystallin B chain
78	0.268266	1.0568	P23953	D3Z5G7;P23953	EST1C_MOUSE	Ces1c	Carboxylesterase 1C
79	0.409925	1.00029	P23953;Q8VCT4	D3Z5G7;E9PYP1;P23953;Q8VCC2;Q8VCT4	EST1C_MOUSE;EST1D_MOUSE	Ces1c;Ces1d	Carboxylesterase 1C
80	0.896755	1.21021	P28271	P28271	ACOC_MOUSE	Aco1	Cytoplasmic aconitate hydratase
81	0.127733	0.128333	P28650;P28650-2	P28650;J3QN31;P28650-2	PURA1-2_MOUSE;PURA1_MOUSE	Adss1	Adenylosuccinate synthetase isozyme 1
82	0.531118	-1.11811	P28665	P28665;P28666	MUG1_MOUSE	Mug1	Murinoglobulin-1
83	0.719713	-3.48131	P29788	P29788	VTNC_MOUSE	Vtn	Vitronectin
84	1.3927	0.828495	P35486	P35486	ODPA_MOUSE	Pdha1	Pyruvate dehydrogenase E1 component subunit alpha, somatic form, mitochondrial
85	0.347533	0.184535	P38647	P38647	GRP75_MOUSE	Hspa9	Stress-70 protein, mitochondrial
86	0.269427	-0.170223	P41216	P41216;D3Z041	ACSL1_MOUSE	Acsl1	Long-chain-fatty-acid--CoA ligase 1
87	0.115982	-0.112745	P42125	P42125;A0A3Q4EC00;A0A452J8A5	ECI1_MOUSE	Eci1	Enoyl-CoA delta isomerase 1, mitochondrial
88	0.612854	0.891601	P47738	P47738;A0A0G2JEU1;A0A0G2JF60	ALDH2_MOUSE	Aldh2	Aldehyde dehydrogenase, mitochondrial
89	0.652073	0.347693	P47857;P47857-2;P47857-3	P12382;P47857;Q9WUA3;P47857-2;P47857-3;Q8C605;Q9WUA3-2	PFKAM-2_MOUSE;PFKAM-3_MOUSE;PFKAM_MOUSE	Pfkm	ATP-dependent 6-phosphofructokinase, muscle type
90	0.367538	-1.00584	P47934	P47934;B7ZDD7;H7BX88	CACP_MOUSE	Crat	Carnitine O-acetyltransferase
91	0.0986452	0.154252	P48962	P48962	ADT1_MOUSE	Slc25a4	ADP/ATP translocase 1
92	0.128826	-0.195203	P48962;P51881	P48962;P51881	ADT1_MOUSE;ADT2_MOUSE	Slc25a4;Slc25a5	ADP/ATP translocase 1
93	0.542317	-0.953498	P50446;Q922U2	A0A2R8VHP3;P50446;Q8BGZ7;Q922U2;Q9Z331;Q3UV11	K2C5_MOUSE;K2C6A_MOUSE	Krt5;Krt6a	Keratin, type II cytoskeletal 6A
94	0.619204	0.324086	P50544	P50544;B1AR28	ACADV_MOUSE	Acadvl	Very long-chain specific acyl-CoA dehydrogenase, mitochondrial
95	0.0868787	0.160764	P51881	P51881	ADT2_MOUSE	Slc25a5	ADP/ATP translocase 2
96	0.112102	-0.162423	P52480	P52480;P52480-2	KPYM_MOUSE	Pkm	Pyruvate kinase PKM
97	0.142279	-0.265932	P53986	P53986	MOT1_MOUSE	Slc16a1	Monocarboxylate transporter 1
98	1.29883	-0.847484	P56135	P56135;F8WHP8	ATPK_MOUSE	Atp5mf	ATP synthase subunit f, mitochondrial
99	0.613877	-0.782697	P56392	P56392;A0A140LIU4	CX7A1_MOUSE	Cox7a1	Cytochrome c oxidase subunit 7A1, mitochondrial
100	0.322687	-1.05986	P58252	P58252	EF2_MOUSE	Eef2	Elongation factor 2
101	0.736527	-1.57024	P60710;P63260	P60710;P63260;Q8BFZ3;E9Q1F2;E9Q5F4;G3UZ07	ACTB_MOUSE;ACTG_MOUSE	Actb;Actg1	Actin, cytoplasmic 1
102	0.0484129	0.0800012	P61982	P61982	1433G_MOUSE	Ywhag	14-3-3 protein gamma
103	0.0558567	0.139486	P62196	P62196;Q8K1K2	PRS8_MOUSE	Psmc5	26S proteasome regulatory subunit 8
104	0.0101943	0.0224517	P62242	P62242	RS8_MOUSE	Rps8	40S ribosomal protein S8
105	0.312496	0.40441	P62270	A0A1Y7VKY1;F6YVP7;P62270;S4R1N6	RS18_MOUSE	Rps18	40S ribosomal protein S18
106	0.847994	1.05735	P62751	P62751	RL23A_MOUSE	Rpl23a	60S ribosomal protein L23a
107	0.891619	-0.98138	P62806	P62806	H4_MOUSE	H4f16	Histone H4
108	1.09796	-1.32078	P62897	P62897	CYC_MOUSE	Cycs	Cytochrome c, somatic
109	0.293155	-0.441923	P63017	P63017;Q504P4	HSP7C_MOUSE	Hspa8	Heat shock cognate 71 kDa protein
110	0.162104	-0.148222	P63030	P63030;D3YWY6;D3Z5S0;D3Z786;E9Q0V4	MPC1_MOUSE	Mpc1	Mitochondrial pyruvate carrier 1
111	0.18953	-0.155769	P63038	P63038;P63038-2	CH60_MOUSE	Hspd1	60 kDa heat shock protein, mitochondrial
112	0.391582	0.39108	P63101	P63101;A0A2I3BQ03	1433Z_MOUSE	Ywhaz	14-3-3 protein zeta/delta
113	0.759381	-1.16389	P67778	P67778;Q5SQG5	PHB_MOUSE	Phb	Prohibitin
114	1.09471	0.674654	P67984	P67984	RL22_MOUSE	Rpl22	60S ribosomal protein L22
115	0.0957735	0.166167	P68254;P68254-2	P68254;P68254-2	1433T-2_MOUSE;1433T_MOUSE	Ywhaq	14-3-3 protein theta
116	0.0118786	0.0283114	P68372	P68372;P99024;Q9D6F9;Q9ERD7	TBB4B_MOUSE	Tubb4b	Tubulin beta-4B chain
117	0.31636	0.793467	P70296	P70296;D3Z1V4;D6RHS6	PEBP1_MOUSE	Pebp1	Phosphatidylethanolamine-binding protein 1
118	1.2109	-1.07258	P70349	P70349;B0R1E3	HINT1_MOUSE	Hint1	Histidine triad nucleotide-binding protein 1
119	0.485874	-0.565177	P70404	P70404	IDHG1_MOUSE	Idh3g	Isocitrate dehydrogenase [NAD] subunit gamma 1, mitochondrial
120	1.12374	1.40779	P80315	P80315;G5E839	TCPD_MOUSE	Cct4	T-complex protein 1 subunit delta
121	0.436139	-0.861483	P80318	P80318;E9Q133;Q3U0I3	TCPG_MOUSE	Cct3	T-complex protein 1 subunit gamma
122	1.02906	-1.40716	P82348	P82348	SGCG_MOUSE	Sgcg	Gamma-sarcoglycan
123	0.341757	-1.09799	P97350	P97350	PKP1_MOUSE	Pkp1	Plakophilin-1
124	1.22249	-0.799906	P97807;P97807-2	P97807;P97807-2	FUMH-2_MOUSE;FUMH_MOUSE	Fh	Fumarate hydratase, mitochondrial
125	0.378239	0.797085	P97823;P97823-2	P97823;D3YUG4;J3QP56;P97823-2	LYPA1-2_MOUSE;LYPA1_MOUSE	Lypla1	Acyl-protein thioesterase 1
126	0.565455	-2.79298	P98086	P98086	C1QA_MOUSE	C1qa	Complement C1q subcomponent subunit A
127	0.0786615	-0.0804596	P99029;P99029-2	P99029;A0A494BAZ4;G3UZJ4;P99029-2	PRDX5-2_MOUSE;PRDX5_MOUSE	Prdx5	Peroxiredoxin-5, mitochondrial
128	0.0550869	-0.107678	Q00623	Q00623	APOA1_MOUSE	Apoa1	Apolipoprotein A-I
129	0.554682	-0.514822	Q01768	P15532;Q01768;E9PZF0;Q5NC79;Q5NC80	NDKB_MOUSE	Nme2	Nucleoside diphosphate kinase B
130	0.55063	-2.51873	Q02105	Q02105	C1QC_MOUSE	C1qc	Complement C1q subcomponent subunit C
131	1.15834	-2.19545	Q02257	Q02257	PLAK_MOUSE	Jup	Junction plakoglobin
132	0.608646	2.0454	Q05920	Q05920;E9QPD7;G5E8R3	PYC_MOUSE	Pc	Pyruvate carboxylase, mitochondrial
133	0.684883	-1.26136	Q06890	Q06890;E9PUU2;E9PXG5;E9Q2G2;E9Q8Y5;E9Q9B8	CLUS_MOUSE	Clu	Clusterin
134	1.74359	0.500451	Q07417	Q07417	ACADS_MOUSE	Acads	Short-chain specific acyl-CoA dehydrogenase, mitochondrial
135	0.741028	0.910353	Q11011	Q11011;E9Q039;E9Q6F4;F6QYF8	PSA_MOUSE	Npepps	Puromycin-sensitive aminopeptidase
136	1.28808	1.36026	Q14BI5	Q14BI5	Q14BI5_MOUSE	Myom2	Myomesin 2
137	1.13481	1.33883	Q1XH17	Q1XH17	TRI72_MOUSE	Trim72	Tripartite motif-containing protein 72
138	0.356796	-0.308231	Q505D7	Q505D7;A0A0U1RPB1	OPA3_MOUSE	Opa3	Optic atrophy 3 protein homolog
139	0.830079	-1.34602	Q5EBG6	Q5EBG6	HSPB6_MOUSE	Hspb6	Heat shock protein beta-6
140	0.555026	1.17538	Q5XJY4	Q5XJY4;A0A338P6U4;D6RJ50	PARL_MOUSE	Parl	Presenilins-associated rhomboid-like protein, mitochondrial
141	1.03121	1.47076	Q60597;Q60597-2;Q60597-3;Q60597-4	Q60597;Q60597-2;Q60597-3;Q60597-4;Z4YJV4	ODO1-2_MOUSE;ODO1-3_MOUSE;ODO1-4_MOUSE;ODO1_MOUSE	Ogdh	2-oxoglutarate dehydrogenase, mitochondrial
142	0.126302	-0.162905	Q60930	Q60930;A0A286YCR8;D3YZT5;G3UX26	VDAC2_MOUSE	Vdac2	Voltage-dependent anion-selective channel protein 2
143	0.359533	-0.489687	Q60932;Q60932-2	Q60932;F2Z471;Q60932-2	VDAC1-2_MOUSE;VDAC1_MOUSE	Vdac1	Voltage-dependent anion-selective channel protein 1
144	0.614906	-1.58145	Q61147	Q61147;E9PZD8;G3UWP5;G3X8Q5;G3X9T8	CERU_MOUSE	Cp	Ceruloplasmin
145	1.1923	-1.70721	Q61176	Q61176	ARGI1_MOUSE	Arg1	Arginase-1
146	0.443445	-1.02561	Q61316	Q61316;Q3U2G2	HSP74_MOUSE	Hspa4	Heat shock 70 kDa protein 4
147	0.820475	-1.29096	Q61414;Q61781;Q6IFX2;Q9QWL7;Q9Z2K1	P08730;Q61414;Q61781;Q6IFX2;Q9D312;Q9QWL7;Q9Z2K1;B1AQ77	K1C14_MOUSE;K1C15_MOUSE;K1C16_MOUSE;K1C17_MOUSE;K1C42_MOUSE	Krt14;Krt15;Krt16;Krt17;Krt42	Keratin, type I cytoskeletal 15
148	0.331708	-0.672653	Q61425	Q61425	HCDH_MOUSE	Hadh	Hydroxyacyl-coenzyme A dehydrogenase, mitochondrial
149	0.594732	-1.67974	Q61495;Q7TSF1	Q61495;Q7TSF1	DSG1A_MOUSE;DSG1B_MOUSE	Dsg1a;Dsg1b	Desmoglein-1-alpha
150	0.375286	0.864179	Q61598;Q61598-2	Q61598;Q61598-2	GDIB-2_MOUSE;GDIB_MOUSE	Gdi2	Rab GDP dissociation inhibitor beta
151	0.741578	-1.5667	Q61702	Q61702;F8WJ05	ITIH1_MOUSE	Itih1	Inter-alpha-trypsin inhibitor heavy chain H1
152	0.31957	-0.838827	Q61703	Q61703;G3X977	ITIH2_MOUSE	Itih2	Inter-alpha-trypsin inhibitor heavy chain H2
153	0.716284	-1.4822	Q61781;Q6IFX2	Q61781;Q6IFX2	K1C14_MOUSE;K1C42_MOUSE	Krt14;Krt42	Keratin, type I cytoskeletal 14
154	1.23739	-1.6766	Q61781;Q9QWL7	Q61781;Q9QWL7	K1C14_MOUSE;K1C17_MOUSE	Krt14;Krt17	Keratin, type I cytoskeletal 14
155	0.63634	-1.55088	Q61838	Q61838	PZP_MOUSE	Pzp	Pregnancy zone protein
156	0.0788041	0.755106	Q62417;Q62417-2;Q62417-7	Q62417;A0A286YCI8;A0A668KL65;E9QNA7;Q62417-2;Q62417-7	SRBS1-2_MOUSE;SRBS1-7_MOUSE;SRBS1_MOUSE	Sorbs1	Sorbin and SH3 domain-containing protein 1
157	0.827758	0.645317	Q62425	Q62425;A0A0N4SVQ1	NDUA4_MOUSE	Ndufa4	Cytochrome c oxidase subunit NDUFA4
158	0.862154	1.32812	Q68FD5	Q68FD5;Q5SXR6	CLH1_MOUSE	Cltc	Clathrin heavy chain 1
159	1.05359	-2.50804	Q6IFX2;Q9QWL7;Q9Z2K1	P08730;Q61414;Q61781;Q6IFX2;Q9D312;Q9QWL7;Q9Z2K1;B1AQ77	K1C16_MOUSE;K1C17_MOUSE;K1C42_MOUSE	Krt16;Krt17;Krt42	Keratin, type I cytoskeletal 42
160	0.289928	-0.601863	Q6IFX2;Q9Z2K1	Q61781;Q6IFX2;Q8CCX5;Q9D312;Q9QWL7;Q9Z2K1;Q8CCX5-2	K1C16_MOUSE;K1C42_MOUSE	Krt16;Krt42	Keratin, type I cytoskeletal 42
161	0.992884	-1.32186	Q6PIE5	Q6PIE5;D3YYN7	AT1A2_MOUSE	Atp1a2	Sodium/potassium-transporting ATPase subunit alpha-2
162	0.972322	-0.352564	Q78IK2	Q78IK2	ATPMD_MOUSE	Atp5md	ATP synthase membrane subunit DAPIT, mitochondrial
163	1.01358	-0.723228	Q78IK4	Q78IK4;B1AV14	MIC27_MOUSE	Apool	MICOS complex subunit Mic27
164	0.225737	0.291091	Q7TMF3	Q7TMF3;A0A0R4J275	NDUAC_MOUSE	Ndufa12	NADH dehydrogenase [ubiquinone] 1 alpha subcomplex subunit 12
165	0.877058	-1.09352	Q80TD3	Q80TD3;D3YUC5	FNIP2_MOUSE	Fnip2	Folliculin-interacting protein 2
166	0.587903	1.82266	Q8BGC4	Q8BGC4	PTGR3_MOUSE	Zadh2	Prostaglandin reductase-3
167	0.802911	0.688187	Q8BH59	Q8BH59	CMC1_MOUSE	Slc25a12	Calcium-binding mitochondrial carrier protein Aralar1
168	0.0340059	-0.0232194	Q8BH59;Q9QXX4	Q8BH59;Q9QXX4	CMC1_MOUSE;CMC2_MOUSE	Slc25a12;Slc25a13	Calcium-binding mitochondrial carrier protein Aralar1
169	0.216465	-0.475904	Q8BMF4	Q8BMF4	ODP2_MOUSE	Dlat	Dihydrolipoyllysine-residue acetyltransferase component of pyruvate dehydrogenase complex, mitochondrial
170	0.30831	1.20624	Q8BUY5	Q8BUY5	TIDC1_MOUSE	Timmdc1	Complex I assembly factor TIMMDC1, mitochondrial
171	0.557903	-1.02916	Q8BW75	Q8BW75;E9PVL9;E9Q3X6	AOFB_MOUSE	Maob	Amine oxidase [flavin-containing] B
172	1.01542	-1.45944	Q8C1Q6	Q8C1Q6;A0A0R3P9C4	SMIM4_MOUSE	Smim4	Small integral membrane protein 4
173	1.09724	0.501524	Q8CAQ8;Q8CAQ8-2;Q8CAQ8-5	Q8CAQ8;A0A0U1RP81;A0A1B0GX08;E9PVS5;E9Q800;E9QAY6;Q8CAQ8-2;Q8CAQ8-3;Q8CAQ8-4;Q8CAQ8-5	MIC60-2_MOUSE;MIC60-5_MOUSE;MIC60_MOUSE	Immt	MICOS complex subunit Mic60
174	0.395748	0.406557	Q8CGC7	Q8CGC7	SYEP_MOUSE	Eprs1	Bifunctional glutamate/proline--tRNA ligase
175	0.805791	1.19479	Q8CGK3	Q8CGK3	LONM_MOUSE	Lonp1	Lon protease homolog, mitochondrial
176	1.20737	-1.44403	Q8CHT0	Q8CHT0	AL4A1_MOUSE	Aldh4a1	Delta-1-pyrroline-5-carboxylate dehydrogenase, mitochondrial
177	0.126667	0.390493	Q8CI94	Q8CI94	PYGB_MOUSE	Pygb	Glycogen phosphorylase, brain form
178	0.592573	0.902374	Q8CI94;Q9WUB3	Q8CI94;Q9WUB3;E9PUM3	PYGB_MOUSE;PYGM_MOUSE	Pygb;Pygm	Glycogen phosphorylase, brain form
179	0.074052	0.106162	Q8JZN5	Q8JZN5	ACAD9_MOUSE	Acad9	Complex I assembly factor ACAD9, mitochondrial
180	0.468417	-1.34431	Q8JZQ2	Q8JZQ2	AFG32_MOUSE	Afg3l2	AFG3-like protein 2
181	0.453417	-2.10458	Q8K0E8	Q8K0E8	FIBB_MOUSE	Fgb	Fibrinogen beta chain
182	0.299007	0.336107	Q8K2B3	Q8K2B3;A0A1Y7VJ55	SDHA_MOUSE	Sdha	Succinate dehydrogenase [ubiquinone] flavoprotein subunit, mitochondrial
183	0.237247	0.721853	Q8R127	Q8R127;J3QNN5	SCPDL_MOUSE	Sccpdh	Saccharopine dehydrogenase-like oxidoreductase
184	0.471095	1.88527	Q8R1I1	Q8R1I1	QCR9_MOUSE	Uqcr10	Cytochrome b-c1 complex subunit 9
185	0.554707	-2.52456	Q8VCM7	Q8VCM7;Q3UER8	FIBG_MOUSE	Fgg	Fibrinogen gamma chain
186	0.192571	-0.599859	Q8VD26;Q8VD26-2	Q8VD26;A0A1B0GT63;G3X9F4;Q8VD26-2	TM143-2_MOUSE;TM143_MOUSE	Tmem143	Transmembrane protein 143
187	0.312398	0.796193	Q8VE95	Q8VE95;Q9D1W4	CH082_MOUSE	MGI:1925941	UPF0598 protein C8orf82 homolog
188	0.519738	3.59249	Q8VED5	Q8VED5	K2C79_MOUSE	Krt79	Keratin, type II cytoskeletal 79
189	1.17258	-0.564178	Q8VEM8	Q8VEM8;G5E902	MPCP_MOUSE	Slc25a3	Phosphate carrier protein, mitochondrial
190	0.593683	0.973494	Q8VIJ6	Q8VIJ6	SFPQ_MOUSE	Sfpq	Splicing factor, proline- and glutamine-rich
191	0.187356	-0.349927	Q91V41	Q91V41;A0A2R8VHW9;Q50HX3	RAB14_MOUSE	Rab14	Ras-related protein Rab-14
192	0.0156869	-0.0219666	Q91V92	Q91V92;Q3TS02;Q3V117	ACLY_MOUSE	Acly	ATP-citrate synthase
193	0.765373	1.2441	Q91VB8	P01942;Q91VB8	Q91VB8_MOUSE	Hba-a1	Isoform of P01942, GLOBIN domain-containing protein
194	0.148193	-0.114412	Q91VD9	Q91VD9;A0A087WP77;A0A087WQR0;A0A087WR47	NDUS1_MOUSE	Ndufs1	NADH-ubiquinone oxidoreductase 75 kDa subunit, mitochondrial
195	0.924726	1.59266	Q91VN4	Q91VN4;E9Q4M4	MIC25_MOUSE	Chchd6	MICOS complex subunit Mic25
196	0.226941	0.731082	Q91VT4	Q91VT4	CBR4_MOUSE	Cbr4	Carbonyl reductase family member 4
197	0.108797	0.347195	Q91WD5	Q91WD5;D3YXT0	NDUS2_MOUSE	Ndufs2	NADH dehydrogenase [ubiquinone] iron-sulfur protein 2, mitochondrial
198	0.531347	-1.32656	Q91XL1	Q91XL1	Q91XL1_MOUSE	Lrg1	LRRCT domain-containing protein
199	1.19782	-1.10371	Q91YT0	Q91YT0;D3YUM1;D6RG60	NDUV1_MOUSE	Ndufv1	NADH dehydrogenase [ubiquinone] flavoprotein 1, mitochondrial
200	0.12723	-0.183038	Q91ZA3	Q91ZA3	PCCA_MOUSE	Pcca	Propionyl-CoA carboxylase alpha chain, mitochondrial
201	0.398747	-0.719665	Q91ZJ5;Q91ZJ5-2	Q91ZJ5;Q91ZJ5-2	UGPA-2_MOUSE;UGPA_MOUSE	Ugp2	UTP--glucose-1-phosphate uridylyltransferase
202	0.244736	0.442617	Q925I1;Q925I1-2	Q925I1;H3BK90;Q925I1-2	ATAD3-2_MOUSE;ATAD3_MOUSE	Atad3	ATPase family AAA domain-containing protein 3
203	0.564797	0.237508	Q99KI0	Q99KI0	ACON_MOUSE	Aco2	Aconitate hydratase, mitochondrial
204	0.0826719	0.0335929	Q99LC5	Q99LC5	ETFA_MOUSE	Etfa	Electron transfer flavoprotein subunit alpha, mitochondrial
205	0.248156	-0.529844	Q99MN9	Q99MN9;D3YZC1;E9Q1J7	PCCB_MOUSE	Pccb	Propionyl-CoA carboxylase beta chain, mitochondrial
206	0.282915	0.859839	Q9CPP6	Q9CPP6;D3YTQ8	NDUA5_MOUSE	Ndufa5	NADH dehydrogenase [ubiquinone] 1 alpha subcomplex subunit 5
207	0.712348	-0.454606	Q9CPQ8	Q9CPQ8	ATP5L_MOUSE	Atp5mg	ATP synthase subunit g, mitochondrial
208	0.831395	0.593243	Q9CQ62	Q9CQ62	DECR_MOUSE	Decr1	2,4-dienoyl-CoA reductase, mitochondrial
209	0.710126	0.839949	Q9CQ69	Q9CQ69	QCR8_MOUSE	Uqcrq	Cytochrome b-c1 complex subunit 8
210	0.239305	-0.11511	Q9CQ75	Q9CQ75	NDUA2_MOUSE	Ndufa2	NADH dehydrogenase [ubiquinone] 1 alpha subcomplex subunit 2
211	0.360492	0.438999	Q9CQA3	Q9CQA3	SDHB_MOUSE	Sdhb	Succinate dehydrogenase [ubiquinone] iron-sulfur subunit, mitochondrial
212	1.00538	-0.796233	Q9CQC7	Q9CQC7	NDUB4_MOUSE	Ndufb4	NADH dehydrogenase [ubiquinone] 1 beta subcomplex subunit 4
213	0.5711	-0.915813	Q9CQN1	Q9CQN1	TRAP1_MOUSE	Trap1	Heat shock protein 75 kDa, mitochondrial
214	1.00609	-0.641557	Q9CQZ5	Q9CQZ5;A0A2R8VI90	NDUA6_MOUSE	Ndufa6	NADH dehydrogenase [ubiquinone] 1 alpha subcomplex subunit 6
215	0.350704	0.484663	Q9CR62	Q9CR62;Q5SX46	M2OM_MOUSE	Slc25a11	Mitochondrial 2-oxoglutarate/malate carrier protein
216	0.310366	-0.136017	Q9CR68	Q9CR68	UCRI_MOUSE	Uqcrfs1	Cytochrome b-c1 complex subunit Rieske, mitochondrial
217	0.47875	-0.393373	Q9CRB8	Q9CRB8	MTFP1_MOUSE	Mtfp1	Mitochondrial fission process protein 1
218	1.16106	0.735276	Q9CRB9	Q9CRB9;D3Z0L4;Q9D9P1;S4R238	MIC19_MOUSE	Chchd3	MICOS complex subunit Mic19
219	0.0117896	-0.0303624	Q9CXZ1	Q9CXZ1;E9QPX3	NDUS4_MOUSE	Ndufs4	NADH dehydrogenase [ubiquinone] iron-sulfur protein 4, mitochondrial
220	0.154687	-0.430466	Q9CZB0	Q9CZB0;F8WGB3	C560_MOUSE	Sdhc	Succinate dehydrogenase cytochrome b560 subunit, mitochondrial
221	0.14665	0.307929	Q9D023	G5E869;Q9D023;A0A0A6YY89;G5E869-2;G5E869-3	MPC2_MOUSE	Mpc2	Mitochondrial pyruvate carrier 2
222	0.621994	-1.00562	Q9D0F9	Q9D0F9;A2CEK3	PGM1_MOUSE	Pgm1	Phosphoglucomutase-1
223	0.330391	-0.424589	Q9D0K2	Q9D0K2;Q3UJQ9	SCOT1_MOUSE	Oxct1	Succinyl-CoA:3-ketoacid coenzyme A transferase 1, mitochondrial
224	0.185086	-0.0995	Q9D0M3;Q9D0M3-2	Q9D0M3;A0A2R8VHK1;Q9D0M3-2	CY1-2_MOUSE;CY1_MOUSE	Cyc1	Cytochrome c1, heme protein, mitochondrial
225	0.481445	1.20062	Q9D172	Q9D172	GAL3A_MOUSE	Gatd3a	Glutamine amidotransferase-like class 1 domain-containing protein 3A, mitochondrial
226	0.679108	1.08055	Q9D1I2	Q9D1I2	CAR19_MOUSE	Card19	Caspase recruitment domain-containing protein 19
227	0.896057	1.43066	Q9D2G2;Q9D2G2-2	Q9D2G2;Q9D2G2-2	ODO2-2_MOUSE;ODO2_MOUSE	Dlst	Dihydrolipoyllysine-residue succinyltransferase component of 2-oxoglutarate dehydrogenase complex, mitochondrial
228	1.28409	-1.02653	Q9D3D9	Q9D3D9	ATPD_MOUSE	Atp5f1d	ATP synthase subunit delta, mitochondrial
229	0.756533	0.954128	Q9D6M3;Q9DB41;Q9DB41-2	Q9D6M3;Q9DB41;A0A0J9YTY6;E9PV90;E9PY45;E9Q6M6;Q9DB41-2	GHC1_MOUSE;GHC2-2_MOUSE;GHC2_MOUSE	Slc25a18;Slc25a22	Mitochondrial glutamate carrier 1
230	0.700595	-0.451359	Q9D6R2	Q9D6R2;A0A1L1STE6;Q9D6R2-2	IDH3A_MOUSE	Idh3a	Isocitrate dehydrogenase [NAD] subunit alpha, mitochondrial
231	0.0710365	0.24343	Q9D8N0	Q9D8N0	EF1G_MOUSE	Eef1g	Elongation factor 1-gamma
232	0.12202	0.0763505	Q9DB77	Q9DB77	QCR2_MOUSE	Uqcrc2	Cytochrome b-c1 complex subunit 2, mitochondrial
233	0.558815	0.891336	Q9DBL1	Q9DBL1;E9Q5L3	ACDSB_MOUSE	Acadsb	Short/branched chain specific acyl-CoA dehydrogenase, mitochondrial
234	0.454709	0.481169	Q9DC69	Q9DC69;A0A0R3P9C8	NDUA9_MOUSE	Ndufa9	NADH dehydrogenase [ubiquinone] 1 alpha subcomplex subunit 9, mitochondrial
235	0.258319	0.208784	Q9DC70	Q9DC70	NDUS7_MOUSE	Ndufs7	NADH dehydrogenase [ubiquinone] iron-sulfur protein 7, mitochondrial
236	1.30115	-1.40072	Q9DCJ5	Q9DCJ5	NDUA8_MOUSE	Ndufa8	NADH dehydrogenase [ubiquinone] 1 alpha subcomplex subunit 8
237	1.60055	-0.516895	Q9DCT2	Q9DCT2	NDUS3_MOUSE	Ndufs3	NADH dehydrogenase [ubiquinone] iron-sulfur protein 3, mitochondrial
238	1.38163	-0.649085	Q9DCW4	Q9DCW4;A0A0U1RQB4	ETFB_MOUSE	Etfb	Electron transfer flavoprotein subunit beta
239	0.642748	-1.10593	Q9EQ20	Q9EQ20	MMSA_MOUSE	Aldh6a1	Methylmalonate-semialdehyde dehydrogenase [acylating], mitochondrial
240	0.474478	-0.79553	Q9ERS2	Q9ERS2	NDUAD_MOUSE	Ndufa13	NADH dehydrogenase [ubiquinone] 1 alpha subcomplex subunit 13
241	0.937217	2.05372	Q9ET01;Q9WUB3	Q9ET01;Q9WUB3;E9PUM3	PYGL_MOUSE;PYGM_MOUSE	Pygl;Pygm	Glycogen phosphorylase, liver form
242	0.882473	-1.76715	Q9JJW5	Q9JJW5	MYOZ2_MOUSE	Myoz2	Myozenin-2
243	0.767892	-1.45303	Q9JLF6	Q9JLF6;A0A0R4J293	TGM1_MOUSE	Tgm1	Protein-glutamine gamma-glutamyltransferase K
244	0.111846	-0.565367	Q9JLZ3	Q9JLZ3;A0A0R4J023;A0A0R4J1L8;E9Q6L3;E9QMT1;Q9JLZ3-2;Q9JLZ3-3	AUHM_MOUSE	Auh	Methylglutaconyl-CoA hydratase, mitochondrial
245	0.049157	-0.171872	Q9QUM0	Q9QUM0	ITA2B_MOUSE	Itga2b	Integrin alpha-IIb
246	0.468782	-1.01419	Q9QXA5	Q9QXA5;A0A1B0GRR9;D3YTP8;Q9CY46	LSM4_MOUSE	Lsm4	U6 snRNA-associated Sm-like protein LSm4
247	0.119205	0.113853	Q9QXX4	Q9QXX4	CMC2_MOUSE	Slc25a13	Calcium-binding mitochondrial carrier protein Aralar2
248	0.198103	0.265336	Q9QYR9	Q9QYR9	ACOT2_MOUSE	Acot2	Acyl-coenzyme A thioesterase 2, mitochondrial
249	1.23773	1.23635	Q9R0P3	Q9R0P3;H3BJC6;H3BJL6;H3BJP2;H3BK43;H3BKH6;H3BL99;H3BLJ9	ESTD_MOUSE	Esd	S-formylglutathione hydrolase
250	0.623203	-1.94712	Q9R1P4	Q9R1P4;A0A1B0GS70	PSA1_MOUSE	Psma1	Proteasome subunit alpha type-1
251	1.2006	-1.82557	Q9R229	Q9R229	BMP10_MOUSE	Bmp10	Bone morphogenetic protein 10
252	1.38077	1.06619	Q9WUB3	Q9WUB3;E9PUM3	PYGM_MOUSE	Pygm	Glycogen phosphorylase, muscle form
253	0.199084	0.220288	Q9WVK4	Q9WVK4	EHD1_MOUSE	Ehd1	EH domain-containing protein 1
254	0.099107	0.0511335	Q9Z0X1	Q9Z0X1;B1AU25;Q9Z0X1-2	AIFM1_MOUSE	Aifm1	Apoptosis-inducing factor 1, mitochondrial
255	0.151163	-0.199385	Q9Z1P6	Q9Z1P6	NDUA7_MOUSE	Ndufa7	NADH dehydrogenase [ubiquinone] 1 alpha subcomplex subunit 7
256	0.320424	-0.617761	Q9Z2U0	Q9CWH6;Q9Z2U0;A0A338P7D7;B7ZMS4	PSA7_MOUSE	Psma7	Proteasome subunit alpha type-7
257	0.03328	0.0541102	Q9Z2Z6	Q9Z2Z6	MCAT_MOUSE	Slc25a20	Mitochondrial carnitine/acylcarnitine carrier protein
					416
